# Supplementary material for: Negative elongation factor complex enables macrophage inflammatory responses by controlling anti-inflammatory gene expression
Source: Nat Commun. 2020 May 8;11:2286. doi: 10.1038/s41467-020-16209-5 (PMC7210294; doi:10.1038/s41467-020-16209-5)
Supplement: Supplementary file 4 — Supplementary Data 1 [file 41467_2020_16209_MOESM4_ESM.xlsx]

## Sheet: Sheet1
Primer sequences for regular qPCR
Il10 qPCR FWD	CTTTGCTATGGTGTCCTTTCA
Il10 qPCR REV	AAGACCCATGAGTTTCTTCAC
Il6 qPCR FWD	AGGCATAACGCACTAGGTTT
Il6 qPCR REV	AGCTGGAGTCACAGAAGGAG
Jun qPCR FWD	GAAAAGTAGCCCCCAACCTC
Jun qPCR REV	GGGACACAGCTTTCACCCTA
Fos qPCR FWD	TCCTACTACCATTCCCCAGC
Fos qPCR REV	TGGCACTAGAGACGGACAGA
Nelfb qPCR FWD	TCCCTGCCATAAGTTCACCTG
Nelfb qPCR REV	GGGGTCGCACAGGATCATAG
Cited2 qPCR FWD	CATATGGTCTGCCATTTCCA
Cited2 qPCR REV	ATCGGCTGTCCCTCTATGTG
Tnfaip3 qPCR FWD	AAGCTCGTGGCTCTGAAAAC
Tnfaip3 qPCR REV	TTCCTCAGGACCAGGTCAGT
Il1b qPCR FWD	TTAGAAACAGTCCAGCCCATA
Il1b qPCR REV	ACATCAGCACCTCACAAGCA
Gapdh qPCR FWD	ATCAAGAAGGTGGTGAAGCA
Gapdh qPCR REV	AGACAACCTGGTCCTCAGTGT
Primer sequences for ChIP assays
Tnf TSS primer1 FWD	CTCTTCCCCAAGGGCTATAAAGG
Tnf TSS primer1 REV	CTTGCTTTTCTGGGAGCTATTTCC
Tnf TSS primer2 FWD	CCGAGGGTTGAATGAGAGCTT
Tnf TSS primer2 REV	TGTTCTCCCTCCTGGCTAGT
Jun TSS primer1 FWD	CGTCTGTCTGTCTGTCTGCC
Jun TSS primer1 REV	GCTCAGGCTGGATAAGGACTC
Jun TSS primer2 FWD	GCCACACTCAGTGCAACTCT
Jun TSS primer2 REV	GCCACACTCAGTGCAACTCT
Fos TSS primer1 FWD	ACTCCAACCGCGACTGC
Fos TSS primer1 REV	GAACCGCCGGCTCTATCC
Fos TSS primer2 FWD	CCTACTACTCCAACCGCGAC
Fos TSS primer2 REV	GTCCAGGGGTAGACACTGGT
Cited2 TSS primer1 FWD	AAGGGAACGGCTCGGAATTT
Cited2 TSS primer1 REV	CGGCTCAGCAGCACATAGA
Cited2 TSS primer2 FWD	AAAAGGGAACGGCTCGGAAT
Cited2 TSS primer2 REV	CATAGAGGGACAGCCGATGG
PU.1 motif in Tnf promoter FWD	GGCGGGGAAAAGCTCTCATT
PU.1 motif in Tnf promoter REV	CGCGATGGAGAAGAAACCGA
PU.1 motif in Fos promoter FWD	AAGATGTATGCCAAGACGGGG
PU.1 motif in Fos promoter REV	CTACGTCACTGGGCGGAAC
AP-1 motif in Il10 promoter FWD	GTGGTCATTTTTTCAGTAAGACC
AP-1 motif in Il10 promoter REV	CCTAACCTTTCATCTCACAG
AP-1 motif in Il1b promoter FWD	GGGAAATAATGCCCATTTCCACC
AP-1 motif in Il1b promoter REV	GGAATTCTTAGGGGAAGAGGCTA
AP-1 motif in Tnfaip3 promoter FWD	CATTTCCAGTTCCCATCACCG
AP-1 motif in Tnfaip3 promoter REV	AGGGCGCTCTAAGCCGT
Hbb TSS ChIP-qPCR FWD	CAGGGAGAAATATGCTTGTCATCA
Hbb TSS ChIP-qPCR FWD	GTGAGCAGATTGGCCCTTACC
Guide RNA sequences for gene editing by CRISPR-Cas9
CDK9 guide oligo	CACTGTCAATCCGCTGCGCG
PU.1 guide oligo	TAAGTAACCAAGTCATCCGA
Guide oligo that target PU.1 binding motif in Tnf promoter	AAAACCATGATCTCATGTGG
Supplementary Data 1. Primers and oligonucleotides used in this study
