# Supplementary material for: Negative elongation factor complex enables macrophage inflammatory responses by controlling anti-inflammatory gene expression
Source: Nat Commun. 2020 May 8;11:2286. doi: 10.1038/s41467-020-16209-5 (PMC7210294; doi:10.1038/s41467-020-16209-5)
Supplement: Supplementary file 6 — Source Data [file 41467_2020_16209_MOESM6_ESM.xlsx]

## Sheet: Figure 2
Figure 2i	anti-PU.1
Figure 2j	ChIP anti-Pol II (percentage of input (%))
		r1	r2	r3	r4	r5	r6		Table Analyzed	Tnf-TSS
	WT	2.01782	2.45615	1.08419	2.50928	2.63322	0.567757		WT vs. PU.1-KD
	PU.1-KD	1.3588	1.20847	0.850748	2.01798	2.08496	0.141795
									Paired t test
									P value	0.0082
									P value summary	**
	ChIP anti-NELF-E (percentage of input (%))								Table Analyzed	Tnf-TSS
		r1	r2	r3					WT vs. PU.1-KD
	WT	1.92223	1.6378	1.98999
	PU.1-KD	0.824509	0.947728	0.712504					Paired t test
									P value	0.0277
									P value summary	*

## Sheet: Figure 4
	Figure 4c
	Western blot
		anti-NELF-E (relative density to actin to 0 h)
		replicate1	replicate2	replicate3	replicate4		Paired t test	P value	P value summary
	0 h	1	1	1	1		0 h vs. 0.5 h	0.0063	**
	0.5 h	0.566688	0.774784	0.526443	0.544672		0.5 h vs. 1 h	0.0138	*
	1 h	0.892673	1.45448	0.845113	1.13112
		anti-NELF-B (relative density to actin to 0 h)
		replicate1	replicate2	replicate3	replicate4		Paired t test	P value	P value summary
	0 h	1	1	1	1		0 h vs. 0.5 h	0.005	**
	0.5 h	0.546238	0.195836	0.18225	0.425267		0.5 h vs. 1 h	0.0314	*
	1 h	0.991971	0.622527	1.06976	0.695571
	Figure 4d
	Western blot
		anti-NELF-B (relative density to actin to 0 h)
		replicate1	replicate2	replicate3			Paired t test	P value	P value summary
	LPS 0 h	1	1	1			LPS 0 h vs. LPS 0.5 h	0.0077	**
	LPS 0 h+flavopiridol	1.01258	1.48427	1.27012			LPS 0 h+flavopiridol vs. LPS 0.5 h+flavopiridol	0.0322	*
	LPS 0.5 h	0.0771524	0.187175	0.321972
	LPS 0.5 h+flavopiridol	0.266275	0.0229931	0.0326384
	Figure 4e
	Western blot
		anti-NELF-B (relative density to actin to 0 h)
		replicate1	replicate2	replicate3			Paired t test	P value	P value summary
	WT	1	1	1			WT vs. WT+Pam3csk4 0.5 h	0.0081	**
	WT+Pam3csk4 0.5 h	0.282276	0.461004	0.430015			MyD88 KO vs. MyD88 KO+Pam3csk4 0.5 h	0.2311	ns
	MyD88 KO	1.17107	0.557353	0.663959
	MyD88 KO+Pam3csk4 0.5 h	1.4692	0.690348	0.667596
	Figure 4f
	Western blot
		anti-NELF-B (relative density to actin to 0 h)
		replicate1	replicate2	replicate3			Paired t test	P value	P value summary
	LPS 0 h	1	1	1			LPS 0 h vs. LPS 0.5 h	0.0016	**
	LPS 0.5 h	0.0441193	0.168353	0.10611			LPS 0 h+Bay 11-7082 vs. LPS 0.5 h+Bay 11-7082	0.1042	ns
	LPS 0 h+Bay 11-7082	1.77785	0.529786	0.645907
	LPS 0.5 h+Bay 11-7082	3.21141	1.02075	1.256
	Figure 4g
		Tnf TSS				Jun TSS				Cited2 TSS				Fos TSS
	Fold change (control as 1) of NELF-E binding	Control	LPS	LPS+Bay 11-7082		Control	LPS	LPS 30+Bay 11-7082		Control	LPS	LPS 30+Bay 11-7082		Control	LPS	LPS 30+Bay 11-7082
		1	0.408879	1.63822		1	0.377101	0.914624		1	0.177462	1.05515		1	0.21071	1.02506
		1	0.101543	0.989424		1	0.209035	1.04024		1	0.23295	0.996306		1	0.155494	2.49533
		1	0.23902	0.865646		1	0.422346	1.37556		1	0.233956	0.738815		1	0.218964	1.15627
		Paired t test	P value	P value summary		Paired t test	P value	P value summary		Paired t test	P value	P value summary		Paired t test	P value	P value summary
		control vs LPS	0.0137	*		control vs LPS	0.0094	**		control vs LPS	0.0006	***		control vs LPS	0.0006	***
		control vs LPS+Bay 11-7082	0.5634	N.S.		control vs LPS+Bay 11-7082	0.5074	N.S.		control vs LPS+Bay 11-7082	0.5464	N.S.		control vs LPS+Bay 11-7082	0.3562	N.S.
		LPS vs LPS+Bay 11-7082	0.0345	*		LPS vs LPS+Bay 11-7082	0.0245	*		LPS vs LPS+Bay 11-7082	0.023	*		LPS vs LPS+Bay 11-7082	0.1082	N.S.

## Sheet: Figure 5
Figure 5a
Nelfb	Unstimulation				Anti-NELF-E
Relative mRNA expression	WT	Nelfb KO			Anti-NELF-B
	0.0129711	0.00116007
	0.0382089	0.00432951
	0.0138794	0.00150782
	0.00426782	0.000500697
	0.00926163	0.000805648
	0.0165832	0.00138454
	0.0190867	0.0015276
Paired t test	P value	P value summary
WT vs Nelfb KO	0.0066	**

## Sheet: Figure 6
Figure 6a				Figure 6b				Figure 6e									Figure 6f																															Figure 6g
Il10	LPS 0.5 h			IL-10	LPS 6 h			Jun	LPS 0.5 h			Fos	LPS 0.5 h				Anti-c-Jun																							Jun	LPS 1 h			Fos	LPS 1 h			Il10	LPS 0.5 h
Relative mRNA expression	WT	Nelfb KO		protein (pg/ml)	WT	Nelfb KO		Relative mRNA expression	WT	Nelfb KO		Relative mRNA expression	WT	Nelfb KO			Anti-c-Fos																							Nornalized protein expression	WT	Nelfb KO		Nornalized protein expression	WT	Nelfb KO		Nornalized mRNA expression	WT
	0.0227924	0.0475034			449.571	1013			0.026959	0.053745			0.156174	0.261289																											1	1.56579			1	2.31191			1
	0.012303	0.024999			1604.86	2409.86			0.0250749	0.0752925			0.350587	0.494548																											1	1.25798			1	2.80742			1
	0.021688	0.0412507			225.18	768.84			0.0151345	0.0354185			0.456212	1.13335																											1	1.5018			1	1.49602			1
	0.00885841	0.0206137			263.305	425.407			0.051193	0.116641			0.82293	1.12578																											1	1.49556			1	1.32249			1
	0.0108442	0.0362029			649.449	1049.99							0.698505	1.14367																											1	1.81544			1	2.26859			1
	0.0247918	0.0546954			1328.46	1924.24							0.134607	0.294903																															1	1.36049
	0.0185979	0.0418596			616.203	2555.82							0.82293	1.12578
					946.019	1678.39							0.599282	0.770082
Paired t test	P value	P value summary		Paired t test	P value	P value summary		Paired t test	P value	P value summary		Paired t test	P value	P value summary																										Paired t test	P value	P value summary		Paired t test	P value	P value summary
WT vs Nelfb KO	0.0002	***		WT vs Nelfb KO	0.0066	**		WT vs Nelfb KO	0.0301	*		WT vs Nelfb KO	0.0039	**																										WT vs Nelfb KO	0.0041	**		WT vs Nelfb KO	0.0144	*
[truncated: 6 more columns]

## Sheet: Figure 7
Figure 7a												Figure 7b					Figure 7c								Figure 7d				Figure 7e				Figure 7f
IL-6	LPS 6 h			TNF	LPS 6 h			IL-12p40	LPS 6 h			IL-6	LPS 0.5 h				Macrophages	LPS-indeuce peritonitis			Macrophages	LPS-indeuce peritonitis			Total peritoneal cells	LPS-indeuce peritonitis			Il6	LPS-indeuce peritonitis			Macrophages	LPS-indeuce peritonitis
protein (ng/ml)	WT	Nelfb KO		protein (ng/ml)	WT	Nelfb KO		protein (ng/ml)	WT	Nelfb KO		Relative IL-6 levels (normalized to WT) expression	WT	Nelfb KO	Nelfb KO+Anti-IL-10R		Percentage of total cells (%)	WT	Nelfb KO		Absolute number(*10^6)	WT	Nelfb KO		Absolute number(*10^6)	WT	Nelfb KO		Relative mRNA expression	WT	Nelfb KO		Absolute number(*10^6)	WT:LPS	Nelfb KO:LPS	Nelfb KO:LPS+IL-6
	14.7216	10.8891			5.8714	1.1175			3.36704	0.730408			1	0.498579	0.978387			7.47	2.17			0.20916	0.040796			2.8	1.88			0.0121545	0.00573435			4.65	0.64	2.44
	4.9959	3.1779			8.90954	0.495045			9.10406	4.54			1	0.507593	1.29326			5.47	0.12			0.188715	0.00654			3.45	5.45			0.0044446	0.00301668			1.55	0.15	0.32
	11.0589	8.1534			5.64786	0.872163			7.61594	4.30094			1	0.342523	0.992481			6.52	0.29			0.096496	0.01595			1.48	5.5			0.00772845	0.00225338			5.49	0.039	1.86
	16.1541	10.9302			1.35372	0.283201			9.92727	4.84968								6.36	1.7			0.164088	0.0204			1.39	1.655			0.0069538	0.00376268			1.83	0.022	1.24
	5.787	3.2343			3.19115	1.92603																				2.43	1.18			0.0102714	0.00681647			5.47	0.12
																										2.07	0.66			0.0107479	0.0032451			6.52	0.29
																										2.58	1.2
Paired t test	P value	P value summary		Paired t test	P value	P value summary		Paired t test	P value	P value summary							Unpaired t test	P value	P value summary		Unpaired t test	P value	P value summary		Unpaired t test	P value	P value summary		Paired t test	P value	P value summary		Unpaired t test	P value	P value summary
WT vs Nelfb KO	0.0051	**		WT vs Nelfb KO	0.0402	*		WT vs Nelfb KO	0.0061	**							WT vs Nelfb KO	0.0002	***		WT vs Nelfb KO	0.0014	**		WT vs Nelfb KO	0.8232	N.S.		WT vs Nelfb KO	0.0074	**		WT:LPS vs Nelfb KO:LPS	0.0008	***
																																	Nelfb KO:LPS vs Nelfb KO:LPS+IL-6	0.0105	*

## Sheet: Supplementary Figure 2
Supplementary Figure 2b								Supplementary Figure 2c								Supplementary Figure 2d
ChIP PU.1	Tnf PU.1-binding site			ChIP PU.1	Fos PU.1-binding site			ChIP Pol II	Tnf TSS			ChIP Pol II	Fos TSS			ChIP NELF-E	Tnf TSS			ChIP NELF-E	Fos TSS
Percentage of input (%)	WT	Tnf-PU.1-mut		Percentage of input (%)	WT	Tnf-PU.1-mut		Percentage of input (%)	WT	Tnf-PU.1-mut		Percentage of input (%)	WT	Tnf-PU.1-mut		Percentage of input (%)	WT	Tnf-PU.1-mut		Percentage of input (%)	WT	Tnf-PU.1-mut
	1.52148	0.428881			1.81176	1.24469			11.3326	4.94848			8.27865	9.08188			2.58415	1.14698			2.29969	1.98465
	0.428429	0.123675			1.43697	1.9568			3.94637	0.755985			2.68303	1.50614			0.828311	0.637302			0.691949	1.19199
	2.8634	0.530836			0.76697	0.398621			7.20444	3.36549			4.5543	4.56382			1.70361	0.851734			1.18894	1.40958
	1.46721	0.40207			1.20412	0.760592			8.20448	2.38092			4.49228	2.907			1.25009	0.534169			0.928624	0.759018
																	4.6236	1.95519			3.30495	2.74141
Paired t test	P value	P value summary		Paired t test	P value	P value summary		Paired t test	P value	P value summary		Paired t test	P value	P value summary		Paired t test	P value	P value summary		Paired t test	P value	P value summary
WT vs Tnf-PU.1-mut	0.0648			WT vs Tnf-PU.1-mut	0.4506	N.S.		WT vs Tnf-PU.1-mut	0.0082	**		WT vs Tnf-PU.1-mut	0.4388	N.S.		WT vs Tnf-PU.1-mut	0.0503			WT vs Tnf-PU.1-mut	0.7478	N.S.

## Sheet: Supplementary Figure 4
Supplementary Figure 4a
ChIP NELF-E	Tnf TSS			ChIP NELF-E	Jun TSS			ChIP NELF-E	Cited2 TSS			ChIP NELF-E	Fos TSS
Percentage of input (%)	Control	LPS		Percentage of input (%)	Control	LPS		Percentage of input (%)	Control	LPS		Percentage of input (%)	Control	LPS
	0.139481	0.0570308			0.178282	0.0672303			0.133024	0.0236068			0.11844	0.0249565
	0.144556	0.0146786			0.184472	0.0385611			0.221171	0.0515218			0.105939	0.0164729
	0.142617	0.0340884			0.113997	0.0481459			0.279796	0.06546			0.227794	0.0498787
Paired t test	P value	P value summary		Paired t test	P value	P value summary		Paired t test	P value	P value summary		Paired t test	P value	P value summary
control vs LPS	0.016	*		control vs LPS	0.0434	*		control vs LPS	0.0325	*		control vs LPS	0.0529
Supplementary Figure 4g
Supplementary Figure 4h and 4i
Western blot
	anti-NELF-B (relative density to actin to 0 h)
	replicate1	replicate2	replicate3			Paired t test	P value	P value summary
WT LPS 0 h	1	1	1			WT LPS 0 h vs. LPS 0.5 h	0.011	*
CDK9-KD LPS 0 h	0.358353	0.835244	0.335604			CDK9-KD LPS 0 h vs. LPS 0.5 h	0.0814
WT LPS 0.5 h	0.434792	0.591061	0.573488
CDK9-KD LPS 0.5 h	0.14843	0.44008	0.193977
Supplementary Figure 4j
Western blot
	anti-NELF-B (relative density to actin to 0 h)
	replicate1	replicate2	replicate3	replicate4		Paired t test	P value	P value summary
LPS 0 h	1	1	1	1		LPS 0 h vs. LPS 0.5 h	0.0064	**
LPS 0.5 h	0.186691	0.593151	0.364863	0.480976		LPS 0 h+SB203580 vs. LPS 0.5 h+SB203580	0.0463	*
LPS 0 h+SB203580	1.37254	0.919029	1.40549	1.09958
LPS 0.5 h+SB203580	0.499189	0.643395	1.00155	0.808731

## Sheet: Supplementary Figure 5
Supplementary Figure 5f
Cited2	LPS 0.5 h
Relative mRNA expression	WT	Nelfb KO
	0.12098	0.224066
	0.0889742	0.125321
	0.110963	0.167613
	0.0763447	0.104018
Paired t test	P value	P value summary
WT vs Nelfb KO	0.045	*

## Sheet: Supplementary Figure 6
Supplementary Figure 6a				Supplementary Figure 6b								Supplementary Figure 6d												Supplementary Figure 6e													Supplementary Figure 6f
Il10	Unstimulation			Fos	Unstimulation			Jun	Unstimulation			ChIP Fos	AP-1 binding site of Il1b			ChIP Fos	AP-1 binding site of Il10			ChIP Fos	AP-1 binding site of Tnfaip3			ChIP Jun	AP-1 binding site of Il1b			ChIP Jun	AP-1 binding site of Il10			ChIP Fos	AP-1 binding site of Tnfaip3				Tnfaip3	LPS 0.5 h				Tnfaip3	LPS 0.5 h				Il1b	LPS 0.5 h
Relative mRNA expression	WT	Nelfb KO		Relative mRNA expression	WT	Nelfb KO		Relative mRNA expression	WT	Nelfb KO		Fold change	Control	LPS		Fold change	Control	LPS		Fold change	Control	LPS		Fold change	Control	LPS		Fold change	Control	LPS		Fold change	Control	LPS			Nornalized mRNA expression	WT	Nelfb KO	Nelfb KO+SP600125		Nornalized mRNA expression	WT	Nelfb KO	Nelfb KO+SB203580		Nornalized mRNA expression	WT	Nelfb KO
	0.00193073	0.00362708			0.0122703	0.026434			0.016831	0.0334269			1	8.8052			1	4.39391			1	27.003			1	19.8091			1	8.81378			1	19.4436				1	1.53067	0.819481			1	1.53067	0.255569			1	1.52284
	0.0016189	0.00301578			0.0297857	0.030498			0.0179796	0.0277633			1	9.90204			1	4.95577			1	16.1502			1	9.44944			1	7.12024			1	10.4263				1	1.4571	0.380969			1	1.4571	0.149165			1	1.46268
	0.000286473	0.000507524			0.105096	0.147744			0.00968165	0.0145635			1	6.7641			1	4.95619			1	11.6263			1	5.35281			1	5.04098			1	27.1042				1	1.59022	0.518517			1	1.59022	0.309022			1	2.05712
	0.000380225	0.00081843			0.075432	0.0959759			0.0344367	0.0597684															1	2.63285							1	8.20848				1	1.68247	0.747782			1	1.68247	0.3572			1	1.57479
	0.000947518	0.00185866			0.0667846	0.120416																																1	1.84685	0.802112								1	1.95417
					0.0503263	0.078631
					0.0993798	0.102556
Paired t test	P value	P value summary										Paired t test	P value	P value summary		Paired t test	P value	P value summary		Paired t test	P value	P value summary		Paired t test	P value	P value summary		Paired t test	P value	P value summary		Paired t test	P value	P value summary
WT vs Nelfb KO	0.0286	*										Control vs LPS	0.0147	*		Control vs LPS	0.0025	**		Control vs LPS	0.0633			Control vs LPS	0.1146	N.S.		Control vs LPS	0.0316	*		Control vs LPS	0.0389	*
				Paired t test	P value	P value summary		Paired t test	P value	P value summary
				WT vs Nelfb KO	0.0203	*		WT vs Nelfb KO	0.0497	*
[truncated: 5 more columns]

## Sheet: Supplementary Figure 7
Supplementary Figure 7a								Supplementary Figure 7b
Monocytes	LPS-indeuce peritonitis			Monocytes	LPS-indeuce peritonitis			Neutrophils	LPS-indeuce peritonitis			Neutrophils	LPS-indeuce peritonitis
Percentage of total cells	WT	Nelfb KO		Absolute number(*10^6)	WT	Nelfb KO		Percentage of total cells	WT	Nelfb KO		Absolute number(*10^6)	WT	Nelfb KO
	6.52	8.74			0.18256	0.164312			22.6	19.2			0.6328	0.36096
	18.5	15.9			0.63825	0.86655			43.6	67			1.5042	3.6515
	10.8	1.71			0.15984	0.09405			42.3	59.9			0.62604	3.2945
	6.91	5.06			0.167913	0.059708			7.48	5.62			0.103972	0.093011
	3.67	20.8			0.075969	0.13728			17	17.1			0.4131	0.20178
	6.45	6.91			0.16641	0.08292			21.4	17.4			0.44298	0.11484
									13.2	12.2			0.34056	0.1464
Unpaired t test	P value	P value summary		Unpaired t test	P value	P value summary		Unpaired t test	P value	P value summary		Unpaired t test	P value	P value summary
WT vs Nelfb KO	0.779	N.S.		WT vs Nelfb KO	0.9882	N.S.		WT vs Nelfb KO	0.6864	N.S.		WT vs Nelfb KO	0.407	N.S.
